# Supplementary material for: Identification of Aged Polypropylene with Machine Learning and Near–Infrared Spectroscopy for Improved Recycling
Source: Polymers (Basel). 2025 Mar 6;17(5):700. doi: 10.3390/polym17050700 (PMC11902415; doi:10.3390/polym17050700)
Supplement: Supplementary file 1 [file polymers-17-00700-s001.zip]

Archive with 1 entries (1 files):
- polymers-3480016-supplementary.pdf
